# Supplementary material for: Electroreduction of unactivated alkenes using water as hydrogen source
Source: Nat Commun. 2024 Mar 30;15:2780. doi: 10.1038/s41467-024-47168-w (PMC10981685; doi:10.1038/s41467-024-47168-w)
Supplement: Supplementary file 3 — Source Data [file 41467_2024_47168_MOESM3_ESM.xlsx]

## Sheet: Sheet1
1
Imaginary Frequency 0
0 1
C	-7.85488	-0.140026	-0.726561
C	-6.89025	-0.18983	0.195907
H	-7.69907	-0.529421	-1.73875
H	-8.83706	0.287986	-0.506959
H	-7.0891	0.21702	1.19678
C	-5.51086	-0.75001	-0.013235
C	-4.4054	0.29115	0.21645
H	-5.42756	-1.16894	-1.0314
H	-5.35468	-1.59382	0.686234
C	-3.01279	-0.29259	0.042667
H	-4.52857	1.13337	-0.484217
H	-4.4836	0.714669	1.23236
H	-2.85341	-1.13104	0.749084
H	-2.88815	-0.697587	-0.980835
O	-2.07166	0.738254	0.282402
C	-0.744015	0.475534	0.190142
C	-0.196947	-0.773982	-0.140157
C	0.121248	1.55284	0.449849
C	1.19118	-0.928464	-0.206779
H	-0.837184	-1.62895	-0.357421
C	1.4983	1.38221	0.378535
H	-0.319152	2.51589	0.715775
C	2.07056	0.135642	0.048209
H	1.59536	-1.90304	-0.490877
H	2.14939	2.22911	0.607718
C	3.54318	-0.041296	-0.029195
C	4.15701	-1.23104	0.408056
C	4.37033	0.975867	-0.543773
C	5.54119	-1.39868	0.330741
H	3.54232	-2.02567	0.837608
C	5.755	0.810801	-0.617906
H	3.91849	1.89931	-0.913812
C	6.34816	-0.378196	-0.182094
H	5.99363	-2.32933	0.683586
H	6.37385	1.61325	-1.02823
H	7.43171	-0.508404	-0.240982
2
Imaginary Frequency 0
0 1
C	5.40185	-0.498424	0.128092
C	4.26741	0.500103	-0.10797
H	5.30573	-0.935968	1.13954
H	5.30175	-1.34523	-0.576532
C	2.89111	-0.125087	0.046759
H	4.34928	1.34532	0.596871
H	4.34326	0.931866	-1.12075
H	2.76408	-0.964041	-0.665361
H	2.76625	-0.538825	1.06672
O	1.92021	0.878039	-0.198824
C	0.600991	0.572456	-0.131006
C	0.088396	-0.695614	0.18442
C	-0.294339	1.62259	-0.400775
C	-1.29492	-0.894881	0.226186
H	0.752265	-1.53034	0.409109
C	-1.66619	1.40759	-0.354075
H	0.119352	2.6005	-0.655184
C	-2.20369	0.141642	-0.039377
H	-1.67236	-1.88333	0.498992
H	-2.34014	2.23425	-0.591054
C	-3.67093	-0.083125	0.010754
C	-4.23817	-1.28946	-0.443751
C	-4.53967	0.903845	0.515543
C	-5.61735	-1.50206	-0.392318
H	-3.59054	-2.06126	-0.866424
C	-5.91939	0.693889	0.563663
H	-4.12457	1.83917	0.898545
C	-6.46596	-0.511079	0.111088
H	-6.03309	-2.44475	-0.758162
H	-6.57113	1.47367	0.966737
H	-7.54562	-0.676456	0.149681
C	6.79548	0.118138	-0.022208
C	7.92667	-0.883961	0.210122
H	6.89464	0.962644	0.683569
H	6.88865	0.557876	-1.03175
H	8.91612	-0.413026	0.097037
H	7.87555	-1.31483	1.2243
H	7.87099	-1.72097	-0.506172
DMF
Imaginary Frequency 0
0 1
C	-0.826427	-0.690708	-0.000689
O	-1.91859	-0.159476	0.00042
N	0.357767	-0.014892	-0.000307
H	-0.686277	-1.80098	0.000318
C	0.307313	1.4397	0
H	-0.231587	1.81461	0.88536
H	1.32941	1.84164	0.004103
H	-0.224687	1.81553	-0.889192
C	1.63729	-0.689994	0.000226
H	2.23465	-0.432194	-0.892604
H	2.23332	-0.433612	0.894373
H	1.48042	-1.77893	-0.000789
C
Imaginary Frequency 0
0 1
Si	-0.000902	-0.002016	-0.969777
C	1.64948	-0.688084	-0.362089
C	2.85944	-0.188296	-0.883616
C	1.7179	-1.67296	0.641194
C	4.09262	-0.653599	-0.419936
H	2.8413	0.579181	-1.66451
C	2.95026	-2.14237	1.10848
H	0.79469	-2.08063	1.06266
C	4.13944	-1.63397	0.577493
H	5.02008	-0.254056	-0.839162
H	2.98224	-2.9079	1.88849
H	5.10343	-2.00033	0.940819
C	-0.228018	1.77014	-0.361852
C	-1.26462	2.57284	-0.879447
C	0.595762	2.31941	0.637917
C	-1.47335	3.87337	-0.413618
H	-1.9257	2.1771	-1.65737
C	0.391749	3.62206	1.10693
H	1.41188	1.72302	1.0564
C	-0.644135	4.40048	0.583705
H	-2.28337	4.47891	-0.829075
H	1.04364	4.02864	1.88494
H	-0.804848	5.41841	0.948941
C	-1.42088	-1.08702	-0.361287
C	-2.33961	-0.632732	0.60331
C	-1.56749	-2.40174	-0.847436
C	-3.36781	-1.46065	1.06661
H	-2.25362	0.384583	0.995367
C	-2.59228	-3.23262	-0.387282
H	-0.869211	-2.78723	-1.59763
C	-3.49624	-2.76162	0.571519
H	-4.0716	-1.08824	1.816
H	-2.68851	-4.24909	-0.778428
H	-4.30065	-3.40879	0.931393
H	-0.000525	-0.001126	-2.46549
H2O
Imaginary Frequency 0
0 1
O	0	0.12024	0
H	0.757085	-0.480956	0
H	-0.757085	-0.480966	0
3Ni-II
Imaginary Frequency 0
0 3
C	-0.434271	3.47419	-0.131726
C	-1.72287	2.9213	-0.089991
C	-0.645989	0.73826	-0.031078
C	0.6806	2.63618	-0.119642
C	-0.636241	-0.746373	0.028383
C	-1.68349	-2.94399	0.086124
C	-0.387534	-3.47942	0.124865
C	0.715897	-2.62651	0.113627
H	-0.273535	4.55019	-0.170422
H	1.69839	3.03352	-0.141232
H	-0.212333	-4.55315	0.160408
H	1.73896	-3.01026	0.132539
C	-1.78202	-1.54327	0.035962
H	-2.76195	-1.06936	-0.002774
C	-1.80229	1.51948	-0.037208
H	-2.77521	1.03183	0.003884
Ni	2.12991	0.014512	0.000624
C	-3.00548	3.76486	-0.097742
C	-3.84445	3.39104	-1.34136
C	-3.81369	3.46557	1.18585
C	-2.70443	5.27274	-0.145595
H	-3.28425	3.58592	-2.26925
H	-4.13589	2.32956	-1.33941
H	-4.76892	3.9896	-1.36719
H	-3.22974	3.71006	2.08689
H	-4.73542	4.06858	1.20081
H	-4.1091	2.40731	1.25193
H	-3.64857	5.83838	-0.149845
H	-2.12512	5.60309	0.730652
H	-2.14879	5.55146	-1.0545
C	-2.95453	-3.80532	0.092776
C	-3.79706	-3.44636	1.33835
C	-3.76815	-3.51323	-1.18884
C	-2.63296	-5.30912	0.135481
H	-3.23323	-3.63603	2.26508
H	-4.10273	-2.38885	1.33952
H	-4.71342	-4.05733	1.3638
H	-3.18132	-3.74584	-2.09115
H	-4.68095	-4.12971	-1.20536
H	-4.07901	-2.45909	-1.25043
H	-3.56898	-5.88807	0.13735
H	-2.0488	-5.62798	-0.741754
H	-2.07362	-5.58308	1.04353
N	0.574723	1.31002	-0.075259
N	0.59215	-1.30185	0.071205
Br	2.92595	-0.256617	-2.19283
Br	2.90153	0.295629	2.20222
1Ni-II
Imaginary Frequency 0
0 1
C	0.657863	-3.46186	-0.001725
C	1.94897	-2.91865	-0.002745
C	0.86732	-0.736413	-0.000668
C	-0.459808	-2.62814	-0.000186
C	0.867374	0.736394	-8e-05
C	1.94927	2.91851	0.002573
C	0.658218	3.46184	0.001503
C	-0.459536	2.62823	-0.000356
H	0.488016	-4.53738	-0.002139
H	-1.48062	-3.01965	0.001008
H	0.488435	4.53736	0.002082
H	-1.4803	3.01989	-0.001629
C	2.02291	1.51708	0.001729
H	2.99339	1.02351	0.002733
C	2.02277	-1.51723	-0.002205
H	2.99332	-1.02378	-0.003172
Ni	-1.86386	6.5e-05	-0.00055
C	3.2302	-3.76234	-0.00433
C	4.05362	-3.42466	-1.26841
C	4.05521	-3.42644	1.2592
C	2.92676	-5.2705	-0.005243
H	3.48094	-3.64374	-2.18316
H	4.34748	-2.36423	-1.29932
H	4.97646	-4.0259	-1.28998
H	3.48356	-3.64648	2.17436
H	4.97794	-4.02794	1.27894
H	4.34935	-2.36611	1.29102
H	3.87002	-5.83774	-0.006725
H	2.35906	-5.57477	0.887785
H	2.35711	-5.57328	-0.897545
C	3.23063	3.76202	0.004628
C	4.05311	3.42453	1.26937
C	4.05645	3.42561	-1.25821
C	2.9275	5.27025	0.004856
H	3.4798	3.6439	2.18366
H	4.34677	2.36405	1.30071
H	4.97602	4.02565	1.29144
H	3.48554	3.64566	-2.17384
H	4.97938	4.02682	-1.27741
H	4.35031	2.36519	-1.28964
H	3.87088	5.83729	0.006356
H	2.36009	5.57425	-0.888443
H	2.35772	5.57354	0.896888
N	-0.370704	-1.29115	0.000406
N	-0.37062	1.29123	-0.00123
Br	-3.524	1.64343	-0.012678
Br	-3.52418	-1.64308	0.01322
2Ni-I
Imaginary Frequency 0
0 2
C	2.06346	2.68659	6.1e-05
C	0.722468	3.11304	5.9e-05
C	0.108951	0.755521	0.000166
C	2.35995	1.32601	0.000183
C	-0.829122	-0.383532	4.9e-05
C	-3.04271	-1.40783	-2.4e-05
C	-2.37963	-2.6502	-0.000482
C	-0.990665	-2.69999	-0.000598
H	2.88924	3.39617	-3.8e-05
H	3.38879	0.954848	0.000226
H	-2.92884	-3.59064	-0.000751
H	-0.457484	-3.65419	-0.000897
C	-2.22078	-0.271105	0.000247
H	-2.66828	0.722805	0.000625
C	-0.254179	2.10521	0.000109
H	-1.31147	2.37052	7.8e-05
Ni	1.72316	-1.56495	-0.000169
C	0.306914	4.59218	-8.2e-05
C	-0.536236	4.88131	-1.26312
C	-0.53599	4.88157	1.26307
C	1.52336	5.5338	-0.000323
H	0.041473	4.67662	-2.17819
H	-1.45022	4.26905	-1.29764
H	-0.843643	5.93939	-1.28149
H	0.042014	4.67735	2.17806
H	-0.843636	5.93959	1.28112
H	-1.4498	4.26908	1.298
H	1.18302	6.58068	-0.000473
H	2.15162	5.38965	0.892328
H	2.15149	5.38933	-0.893011
C	-4.57111	-1.26087	0.000139
C	-5.0061	-0.482899	1.26318
C	-5.00623	-0.482316	-1.26251
C	-5.28137	-2.62562	-0.000122
H	-4.70201	-1.01525	2.17812
H	-4.56498	0.52511	1.29763
H	-6.10186	-0.367518	1.28166
H	-4.70203	-1.01414	-2.17772
H	-6.10201	-0.367105	-1.28095
H	-4.56526	0.525782	-1.2964
H	-6.37233	-2.47767	0.0001
H	-5.02855	-3.21865	-0.892964
H	-5.02823	-3.21914	0.8923
N	1.41306	0.380977	0.000227
N	-0.213951	-1.60212	-0.000329
Br	3.77271	-2.57144	0.000165
3Ni-0
Imaginary Frequency 0
0 3
C	2.00314	-2.85207	-0.961165
C	3.00867	-1.86912	-0.690085
C	1.18995	-0.223835	-0.494466
C	0.671894	-2.46219	-0.963676
C	0.667177	1.09316	-0.288423
C	0.858276	3.50245	0.150769
C	-0.565774	3.56017	0.104944
C	-1.27728	2.38983	-0.134973
H	2.24726	-3.89102	-1.17486
H	-0.114079	-3.19821	-1.16637
H	-1.11378	4.48958	0.248143
H	-2.37203	2.39629	-0.175108
C	1.44364	2.2612	-0.047804
H	2.53002	2.16535	-0.024451
C	2.56898	-0.574061	-0.47245
H	3.29389	0.215225	-0.267736
C	4.5092	-2.20623	-0.625808
C	5.28552	-1.33959	-1.64249
C	5.03553	-1.91848	0.798837
C	4.78434	-3.6858	-0.949344
H	4.92292	-1.52065	-2.66666
H	5.1716	-0.265302	-1.43334
H	6.36301	-1.57465	-1.61156
H	4.49516	-2.52534	1.54368
H	6.10993	-2.15811	0.876787
H	4.9047	-0.860394	1.07174
H	5.86672	-3.88636	-0.901773
H	4.29001	-4.35925	-0.231583
H	4.43858	-3.95128	-1.96047
C	1.73682	4.74199	0.403062
C	2.58613	4.52234	1.6753
C	2.67316	4.96434	-0.80604
C	0.897974	6.01735	0.60094
H	1.93989	4.35948	2.55266
H	3.24498	3.64615	1.57831
H	3.22202	5.40154	1.87515
H	2.09046	5.11842	-1.72808
H	3.30858	5.85226	-0.647609
H	3.33567	4.10134	-0.971183
H	1.56123	6.87968	0.776072
H	0.285386	6.24261	-0.28588
H	0.22546	5.9321	1.46881
N	0.236601	-1.21986	-0.717985
N	-0.715865	1.19369	-0.330095
O	-2.31729	-2.4502	0.547646
C	-1.46845	-3.09771	1.16463
H	-1.3348	-4.18732	0.987224
N	-0.618383	-2.60828	2.08616
C	-0.643531	-1.20305	2.46669
H	-1.60908	-0.767131	2.1859
H	-0.499004	-1.12081	3.55652
H	0.148466	-0.640142	1.94802
C	0.530114	-3.38168	2.52225
H	1.45351	-2.98318	2.06668
H	0.626371	-3.34747	3.61983
H	0.421281	-4.4299	2.20924
Ni	-1.59479	-0.565533	-0.474914
O	-3.50569	0.035205	-0.567385
C	-4.50291	-0.665476	-0.372148
N	-5.77065	-0.239838	-0.553937
H	-4.40171	-1.71154	-0.026876
C	-6.0487	1.11089	-1.01134
H	-6.65387	1.08615	-1.93345
H	-6.60769	1.6744	-0.244244
H	-5.09938	1.62087	-1.21526
C	-6.90329	-1.10437	-0.289744
H	-6.55377	-2.0914	0.044818
H	-7.55002	-0.677756	0.497094
H	-7.51544	-1.23974	-1.19849
1Ni-0
Imaginary Frequency 0
0 1
C	2.41662	-2.27933	-1.10795
C	3.25335	-1.21349	-0.633645
C	1.20513	0.125907	-0.466614
C	1.05583	-2.09823	-1.20085
C	0.452095	1.28571	-0.11681
C	0.11515	3.68143	0.263222
C	-1.26684	3.37421	0.467931
C	-1.70216	2.06785	0.376627
H	2.83459	-3.23144	-1.4351
H	0.416456	-2.90641	-1.57099
H	-1.99306	4.14628	0.719076
H	-2.75332	1.81107	0.533406
C	0.941514	2.61011	-0.042033
H	1.99473	2.77633	-0.278334
C	2.60223	-0.023448	-0.336622
H	3.16513	0.825403	0.058902
C	4.76684	-1.36486	-0.413324
C	5.52604	-0.245892	-1.16125
C	5.0765	-1.26438	1.09876
C	5.29094	-2.71975	-0.922158
H	5.32533	-0.294354	-2.24316
H	5.22742	0.753591	-0.810691
H	6.61429	-0.341089	-1.00686
H	4.55385	-2.0584	1.657
H	6.159	-1.36707	1.28904
H	4.75024	-0.297174	1.51091
H	6.37931	-2.78744	-0.764183
H	4.82673	-3.56412	-0.388305
H	5.09943	-2.85036	-1.99885
C	0.675287	5.11305	0.319845
C	1.82705	5.1804	1.34806
C	1.21202	5.51127	-1.07411
C	-0.395724	6.13799	0.733906
H	1.47033	4.90459	2.35323
H	2.64751	4.49561	1.08523
H	2.24553	6.20001	1.39865
H	0.410318	5.46684	-1.82831
H	1.61443	6.53876	-1.05912
H	2.0179	4.83829	-1.4044
H	0.047474	7.14563	0.782722
H	-1.22612	6.17594	0.01164
H	-0.815415	5.90878	1.72609
N	0.404428	-0.946145	-0.890391
N	-0.889233	1.01331	0.139374
O	-1.75066	-2.68122	0.188496
C	-1.00634	-3.58531	0.604765
H	-1.19729	-4.63524	0.304202
N	0.068773	-3.44863	1.40688
C	0.456583	-2.18455	2.01723
H	-0.234604	-1.39106	1.70209
H	0.439619	-2.28152	3.11614
H	1.47066	-1.90341	1.69061
C	0.950744	-4.57218	1.65914
H	1.95634	-4.35915	1.2584
H	1.03946	-4.76653	2.74205
H	0.566409	-5.47901	1.17023
Ni	-1.38575	-0.789559	-0.288341
O	-3.34473	-0.417233	-0.448351
C	-4.27006	-1.22282	-0.324313
N	-5.57599	-0.890327	-0.417447
H	-4.0676	-2.2933	-0.128537
C	-5.97898	0.480816	-0.679117
H	-6.64342	0.522581	-1.55869
H	-6.52119	0.900922	0.186059
H	-5.08375	1.08463	-0.871922
C	-6.6233	-1.87375	-0.230958
H	-6.18215	-2.86419	-0.049336
H	-7.26204	-1.61322	0.631603
H	-7.26734	-1.93744	-1.12543
3Ni-TS1A
Imaginary Frequency 1
0 3
C	2.48509	-3.28534	-0.837187
C	3.47094	-2.40842	-0.297637
C	2.00041	-0.547188	-0.924536
C	1.3307	-2.75045	-1.38048
C	1.62464	0.841265	-0.949892
C	1.95834	3.21895	-0.454196
C	0.644519	3.44412	-0.964303
C	-0.086573	2.36839	-1.44034
H	2.60647	-4.36665	-0.830164
H	0.558612	-3.40822	-1.79225
H	0.192783	4.43365	-0.987753
H	-1.10231	2.5096	-1.82119
C	2.42163	1.91218	-0.472729
H	3.4175	1.68603	-0.090928
C	3.19973	-1.04992	-0.365246
H	3.91151	-0.33625	0.049616
C	4.76128	-2.91258	0.371052
C	5.99007	-2.26301	-0.303294
C	4.73282	-2.52861	1.86851
C	4.90768	-4.44107	0.266259
H	6.02628	-2.51249	-1.3755
H	5.97479	-1.16627	-0.214818
H	6.92165	-2.62176	0.165055
H	3.86207	-2.97987	2.36978
H	5.64543	-2.88097	2.37792
H	4.66739	-1.43846	2.00474
H	5.84792	-4.76083	0.742646
H	4.08437	-4.96683	0.774351
H	4.93301	-4.77553	-0.78269
C	2.83428	4.34408	0.123317
C	3.12827	4.04121	1.61084
C	4.16449	4.42088	-0.658809
C	2.14396	5.71691	0.03787
H	2.19227	3.96992	2.18785
H	3.67062	3.09112	1.73215
H	3.74566	4.83976	2.05525
H	3.98057	4.6333	-1.72385
H	4.8051	5.22207	-0.253923
H	4.72901	3.47829	-0.597877
H	2.80331	6.49451	0.454856
H	1.91813	5.99475	-1.00349
H	1.20324	5.73712	0.609922
N	1.06635	-1.43481	-1.44272
N	0.359779	1.10431	-1.44358
Si	-2.58736	-0.282386	-0.051295
C	-3.79051	-1.71971	-0.038568
C	-3.53211	-2.84498	-0.842392
C	-4.91993	-1.74013	0.799241
C	-4.3669	-3.9649	-0.803147
H	-2.66595	-2.83756	-1.51345
C	-5.76247	-2.85548	0.836424
H	-5.14846	-0.874502	1.42862
C	-5.48493	-3.97002	0.037959
H	-4.1506	-4.83154	-1.43351
H	-6.63904	-2.85541	1.4898
H	-6.14372	-4.84198	0.067181
C	-1.16029	-0.606032	1.12585
C	-0.324897	0.438312	1.57628
C	-0.824654	-1.92763	1.49365
C	0.807431	0.17099	2.34646
H	-0.537497	1.47086	1.29019
C	0.311344	-2.19474	2.25714
H	-1.44964	-2.75992	1.15867
C	1.13514	-1.14591	2.68464
H	1.44994	0.997159	2.66211
H	0.562321	-3.227	2.51444
H	2.03322	-1.35687	3.26991
C	-3.33057	1.41494	0.216177
C	-3.39862	1.96799	1.51009
C	-3.849	2.1664	-0.855837
C	-3.96536	3.22817	1.72471
H	-2.99176	1.41392	2.36072
C	-4.41411	3.42677	-0.645365
H	-3.80074	1.76361	-1.87188
C	-4.47255	3.9601	0.646764
H	-4.00583	3.64202	2.73576
H	-4.80651	3.99684	-1.49162
H	-4.91059	4.94794	0.812601
Ni	-0.606969	-0.557411	-1.80573
H	-2.37121	-0.202271	-1.84237
1Ni-TS1A
Imaginary Frequency 1
0 1
C	-1.37667	3.30119	-0.11663
C	-2.75922	3.06088	-0.08957
C	-2.21059	0.696091	-0.302516
C	-0.478946	2.24049	-0.224477
C	-2.53606	-0.74057	-0.43863
C	-4.01902	-2.67343	-0.33792
C	-2.90658	-3.44507	-0.711627
C	-1.67353	-2.83497	-0.934065
H	-0.966059	4.30689	-0.042504
H	0.597346	2.41216	-0.226102
H	-2.97731	-4.52407	-0.842916
H	-0.798834	-3.41583	-1.23301
C	-3.79487	-1.29234	-0.204398
H	-4.6084	-0.635631	0.104658
C	-3.1545	1.71607	-0.192178
H	-4.21352	1.45746	-0.20254
C	-3.81262	4.17082	0.034188
C	-4.72528	4.14625	-1.21313
C	-4.6621	3.92468	1.30202
C	-3.17083	5.56485	0.141096
H	-4.14095	4.31425	-2.13149
H	-5.25104	3.18507	-1.31939
H	-5.48877	4.93786	-1.14251
H	-4.03191	3.9305	2.20529
H	-5.42445	4.7132	1.41034
H	-5.18708	2.95784	1.2641
H	-3.95677	6.33083	0.229838
H	-2.52295	5.64956	1.02742
H	-2.57033	5.80757	-0.749362
C	-5.4125	-3.26094	-0.072291
C	-5.81892	-2.96243	1.38908
C	-6.43058	-2.60883	-1.03558
C	-5.44716	-4.78399	-0.285677
H	-5.10464	-3.41294	2.09607
H	-5.85779	-1.88144	1.59274
H	-6.81797	-3.37761	1.59917
H	-6.16115	-2.8049	-2.0854
H	-7.43898	-3.01644	-0.858216
H	-6.48439	-1.51784	-0.899846
H	-6.46169	-5.16381	-0.089153
H	-5.18443	-5.05806	-1.31933
H	-4.75967	-5.30812	0.396369
N	-0.872528	0.959148	-0.306521
N	-1.47331	-1.51269	-0.806259
Si	2.79431	-0.390758	-0.050473
C	4.1085	-0.656588	-1.38837
C	3.8524	-1.43568	-2.53155
C	5.39147	-0.086416	-1.2593
C	4.83495	-1.64313	-3.50521
H	2.8631	-1.88485	-2.66084
C	6.38005	-0.293781	-2.22544
H	5.62035	0.541864	-0.393017
C	6.1031	-1.07426	-3.35307
H	4.60975	-2.24983	-4.38695
H	7.36856	0.157321	-2.10075
H	6.87335	-1.23572	-4.11237
C	2.91708	1.4368	0.463719
C	2.51685	1.84446	1.75423
C	3.2253	2.44923	-0.469614
C	2.42929	3.19595	2.09709
H	2.25933	1.08677	2.50022
C	3.13719	3.80379	-0.131927
H	3.53452	2.17269	-1.48201
C	2.73745	4.18466	1.1542
H	2.11806	3.4817	3.10616
H	3.38389	4.5666	-0.876291
H	2.66902	5.24285	1.4208
C	3.09984	-1.41765	1.51098
C	4.28438	-1.30628	2.26317
C	2.10606	-2.29927	1.97362
C	4.471	-2.04971	3.43237
H	5.07602	-0.625997	1.93406
C	2.28273	-3.04146	3.14558
H	1.18092	-2.39635	1.39624
C	3.46854	-2.91937	3.87674
H	5.40034	-1.95067	4.00045
H	1.49443	-3.71777	3.48862
H	3.61258	-3.5007	4.79177
Ni	0.201519	-0.57438	-0.615553
H	1.66829	-1.60651	-0.768185
3Ni-INT1A
Imaginary Frequency 0
0 3
C	-0.917158	3.50218	-0.97055
C	-2.21053	3.13118	-0.494882
C	-1.5921	0.808416	-0.962803
C	-0.051553	2.51916	-1.41402
C	-1.80399	-0.61493	-0.944713
C	-3.04127	-2.64168	-0.340798
C	-1.94452	-3.38712	-0.864156
C	-0.858759	-2.71522	-1.39228
H	-0.583479	4.5376	-0.989133
H	0.952997	2.77305	-1.76311
H	-1.93015	-4.47515	-0.855246
H	-0.001332	-3.27013	-1.78584
C	-2.93902	-1.25977	-0.402496
H	-3.73577	-0.639658	0.007866
C	-2.51873	1.77907	-0.514028
H	-3.48949	1.43837	-0.15424
C	-3.21922	4.15013	0.061304
C	-4.56053	4.02841	-0.695375
C	-3.44515	3.85719	1.5629
C	-2.71628	5.59774	-0.080117
H	-4.42333	4.2205	-1.77123
H	-5.00476	3.02732	-0.587922
H	-5.28903	4.75873	-0.306047
H	-2.49938	3.93624	2.12264
H	-4.16136	4.57552	1.99562
H	-3.84464	2.84395	1.7225
H	-3.47088	6.29661	0.313897
H	-1.78546	5.76407	0.483824
H	-2.53244	5.86273	-1.13309
C	-4.26659	-3.30297	0.311812
C	-4.30837	-2.91295	1.80746
C	-5.55671	-2.81602	-0.384436
C	-4.2161	-4.83799	0.212875
H	-3.39265	-3.24336	2.32189
H	-4.38767	-1.82334	1.94006
H	-5.17408	-3.38038	2.30575
H	-5.54675	-3.07519	-1.45497
H	-6.44253	-3.2853	0.07469
H	-5.6801	-1.72537	-0.30467
H	-5.11645	-5.27291	0.674697
H	-4.18087	-5.17734	-0.834283
H	-3.34231	-5.25306	0.738782
N	-0.353017	1.20992	-1.42297
N	-0.763537	-1.37463	-1.45438
Si	2.35462	-0.128503	-0.12796
C	3.18772	1.52602	0.22157
C	3.65751	2.35365	-0.815514
C	3.38355	1.9577	1.5484
C	4.2993	3.56505	-0.542414
H	3.5151	2.04765	-1.85653
C	4.02842	3.16648	1.82797
H	3.01452	1.34632	2.37688
C	4.48688	3.97364	0.782055
H	4.65285	4.19297	-1.36475
H	4.16862	3.48217	2.86535
H	4.98703	4.92144	0.998534
C	1.02777	-0.429161	1.18825
C	0.69756	-1.74401	1.5777
C	0.226951	0.622802	1.67674
C	-0.389542	-1.99722	2.41517
H	1.28913	-2.58372	1.20257
C	-0.85913	0.372819	2.51884
H	0.43671	1.65217	1.37482
C	-1.17484	-0.938618	2.8874
H	-0.633934	-3.02596	2.69313
H	-1.47325	1.2064	2.87043
H	-2.03449	-1.13829	3.5321
C	3.55539	-1.58433	-0.104385
C	4.50926	-1.73365	0.919519
C	3.47044	-2.59188	-1.08151
C	5.34551	-2.85257	0.965707
H	4.60463	-0.963688	1.69142
C	4.2993	-3.7174	-1.03847
H	2.74422	-2.49186	-1.89649
C	5.23995	-3.84807	-0.012393
H	6.08314	-2.94975	1.76697
H	4.21494	-4.48981	-1.80772
H	5.89348	-4.72379	0.024208
Ni	0.82757	-0.320251	-1.78637
H	2.32582	0.106666	-1.86398
1Ni-INT1A
Imaginary Frequency 0
0 1
C	1.17264	3.27255	0.036436
C	2.56177	3.0985	0.018955
C	2.11631	0.70196	0.048261
C	0.325074	2.16388	0.056586
C	2.52703	-0.722081	0.066217
C	4.15061	-2.53832	0.04548
C	3.05542	-3.41206	0.115046
C	1.75749	-2.90188	0.154848
H	0.712938	4.25948	0.033415
H	-0.755548	2.29249	0.06705
H	3.18557	-4.49294	0.138522
H	0.887584	-3.55939	0.207379
C	3.84905	-1.1661	0.022294
H	4.65519	-0.435413	-0.032773
C	3.01433	1.76804	0.02648
H	4.08354	1.56018	0.018462
C	3.56676	4.25825	-0.005684
C	4.4705	4.1713	1.24543
C	4.43373	4.14809	-1.28082
C	2.86526	5.62712	-0.007809
H	3.87389	4.24117	2.16851
H	5.03763	3.2285	1.28053
H	5.19888	4.99799	1.24483
H	3.81039	4.20064	-2.18722
H	5.16153	4.97453	-1.31699
H	4.99977	3.20457	-1.31471
H	3.61781	6.43049	-0.025268
H	2.22219	5.75581	-0.892206
H	2.2474	5.77117	0.892074
C	5.61095	-3.00997	-0.007682
C	6.25387	-2.51182	-1.32244
C	6.37767	-2.42308	1.19947
C	5.72386	-4.54323	0.040765
H	5.71916	-2.91066	-2.19876
H	6.24721	-1.41343	-1.39427
H	7.30314	-2.84299	-1.38125
H	5.93098	-2.75445	2.15001
H	7.42792	-2.75581	1.17994
H	6.37817	-1.32236	1.19246
H	6.78349	-4.83894	0.001952
H	5.29862	-4.95568	0.968982
H	5.21675	-5.01831	-0.813421
N	0.769676	0.899755	0.060612
N	1.48968	-1.59129	0.130998
Si	-2.48183	-0.386756	0.008892
C	-3.41701	-1.0261	1.55126
C	-2.75916	-1.81774	2.51037
C	-4.77418	-0.725247	1.78027
C	-3.42205	-2.29499	3.64636
H	-1.70426	-2.06094	2.35259
C	-5.4472	-1.20149	2.90919
H	-5.3179	-0.099174	1.0665
C	-4.77125	-1.9897	3.84769
H	-2.88415	-2.90683	4.37673
H	-6.50261	-0.956127	3.05995
H	-5.29495	-2.36175	4.73291
C	-2.99288	1.4633	-0.104707
C	-3.01111	2.13562	-1.34413
C	-3.1889	2.24251	1.05384
C	-3.20627	3.5182	-1.42536
H	-2.86344	1.56388	-2.26544
C	-3.38383	3.62628	0.982186
H	-3.18265	1.75648	2.03418
C	-3.38974	4.27123	-0.259767
H	-3.21724	4.01147	-2.40194
H	-3.53429	4.20418	1.89897
H	-3.54403	5.3523	-0.319617
C	-3.2756	-1.17596	-1.54473
C	-4.57652	-0.842247	-1.97068
C	-2.56915	-2.12382	-2.30795
C	-5.15159	-1.43724	-3.0976
H	-5.15172	-0.093951	-1.41726
C	-3.13401	-2.7224	-3.43922
H	-1.55413	-2.39053	-1.99944
C	-4.43055	-2.38224	-3.83621
H	-6.16538	-1.16207	-3.40313
H	-2.56008	-3.45559	-4.01387
H	-4.87731	-2.8481	-4.71921
Ni	-0.30114	-0.747993	0.106792
H	-1.1159	-1.96524	0.158956
2Ni-INT2A
Imaginary Frequency 0
0 2
C	-3.47403	0.750314	-0.000138
C	-2.93806	-0.552278	-5e-06
C	-0.735959	0.491869	-6.4e-05
C	-2.61789	1.84912	-0.000215
C	0.733882	0.498921	-4.3e-05
C	2.93211	-0.562481	5.3e-05
C	3.4702	0.743467	-4.2e-05
C	2.62799	1.84526	-0.000123
H	-4.54833	0.927297	-0.000178
H	-2.99502	2.87569	-0.000302
H	4.5454	0.917101	-5e-05
H	3.03193	2.86115	-0.000187
C	1.53428	-0.646994	4.9e-05
H	1.04958	-1.62355	0.000114
C	-1.54067	-0.654119	3e-05
H	-1.06576	-1.63505	0.000135
Ni	0.040564	3.25154	-0.000175
C	-3.80339	-1.82207	9.8e-05
C	-3.48293	-2.65376	-1.26279
C	-3.48291	-2.65356	1.26311
C	-5.30751	-1.49768	8.3e-05
H	-3.69272	-2.07747	-2.17759
H	-2.42719	-2.96342	-1.29473
H	-4.09898	-3.56731	-1.28412
H	-3.69269	-2.07713	2.17782
H	-4.09896	-3.56711	1.28459
H	-2.42717	-2.96323	1.29508
H	-5.88892	-2.43264	0.000142
H	-5.60278	-0.924192	0.892564
H	-5.60279	-0.924302	-0.892467
C	3.7893	-1.83645	0.000156
C	3.4662	-2.66819	1.26251
C	3.46624	-2.66837	-1.26209
C	5.29487	-1.51856	0.000159
H	3.68162	-2.09432	2.17753
H	2.40779	-2.96905	1.29584
H	4.0745	-3.5872	1.28232
H	3.6817	-2.09463	-2.17719
H	4.07454	-3.58738	-1.28175
H	2.40783	-2.96922	-1.29542
H	5.87325	-2.45548	0.000237
H	5.59219	-0.945982	-0.892344
H	5.59216	-0.94585	0.892587
N	-1.28739	1.73197	-0.000181
N	1.28167	1.75446	-0.000122
H	-0.557269	4.70853	1e-06
2Ni-INT2B
Imaginary Frequency 0
0 2
C	1.35047	3.23829	-0.091642
C	2.73358	3.00986	-0.085882
C	2.20272	0.633873	-0.024524
C	0.463907	2.16016	-0.063987
C	2.54483	-0.808903	0.012823
C	4.09358	-2.69216	0.067319
C	2.96083	-3.52169	0.088973
C	1.68667	-2.95858	0.072179
H	0.931589	4.2428	-0.119883
H	-0.615764	2.317	-0.071843
H	3.04583	-4.60687	0.120243
H	0.791961	-3.58658	0.092615
C	3.8472	-1.30977	0.028072
H	4.68297	-0.611102	0.009973
C	3.1425	1.66545	-0.051636
H	4.2045	1.42205	-0.046337
Ni	-0.305033	-0.765574	0.0211
C	3.77907	4.13414	-0.114026
C	4.66149	4.03547	1.15136
C	4.65923	3.97446	-1.37476
C	3.12687	5.52691	-0.146968
H	4.05444	4.13962	2.06438
H	5.19533	3.07453	1.20858
H	5.41753	4.83692	1.14956
H	4.05057	4.03416	-2.29067
H	5.41537	4.77495	-1.41319
H	5.193	3.01179	-1.38642
H	3.90798	6.30248	-0.1654
H	2.50158	5.66476	-1.04262
H	2.50192	5.70691	0.741451
C	5.53442	-3.2217	0.086651
C	6.26847	-2.74154	-1.18634
C	6.25728	-2.67489	1.33913
C	5.58346	-4.75886	0.127268
H	5.76741	-3.11173	-2.09452
H	6.3115	-1.64342	-1.24848
H	7.30495	-3.11545	-1.19032
H	5.74664	-2.99498	2.26092
H	7.29301	-3.04934	1.37349
H	6.30132	-1.57503	1.34252
H	6.63121	-5.09625	0.138847
H	5.09654	-5.16049	1.02957
H	5.10118	-5.20724	-0.755312
N	0.872812	0.888419	-0.029504
N	1.46887	-1.6371	0.03441
Si	-2.58964	-0.365518	0.021857
C	-3.43127	-0.543705	1.73317
C	-2.70028	-0.172378	2.8793
C	-4.74715	-1.004	1.92628
C	-3.2593	-0.234151	4.15963
H	-1.66517	0.167897	2.75892
C	-5.31161	-1.08079	3.20453
H	-5.34323	-1.31191	1.06237
C	-4.57097	-0.691939	4.32563
H	-2.66949	0.066206	5.03098
H	-6.33598	-1.44531	3.3268
H	-5.01194	-0.750243	5.32484
C	-2.94068	1.45444	-0.488363
C	-2.76761	1.84263	-1.83376
C	-3.21027	2.47379	0.445966
C	-2.84415	3.18128	-2.22687
H	-2.56047	1.07711	-2.58896
C	-3.28313	3.81872	0.061564
H	-3.35848	2.21292	1.49804
C	-3.09563	4.17931	-1.27671
H	-2.70608	3.45057	-3.27844
H	-3.49309	4.58827	0.810679
H	-3.1537	5.22844	-1.5802
C	-3.59989	-1.40942	-1.22313
C	-4.87784	-1.03641	-1.68538
C	-3.06326	-2.61494	-1.71174
C	-5.59185	-1.838	-2.5822
H	-5.31968	-0.095105	-1.34404
C	-3.76951	-3.42693	-2.60537
H	-2.05836	-2.90726	-1.38583
C	-5.0401	-3.03899	-3.04241
H	-6.58217	-1.52497	-2.92617
H	-3.32677	-4.35967	-2.96756
H	-5.5964	-3.66649	-3.74457
2Ni-TS3A
Imaginary Frequency 1
0 2
C	-6.17098	-1.9505	0.024232
C	-6.49106	-0.622325	0.402105
C	-4.19469	-0.034845	-0.177729
C	-4.89187	-2.25312	-0.417016
C	-3.06602	0.870377	-0.358207
C	-2.01148	3.07396	-0.383174
C	-0.840312	2.41744	-0.85343
C	-0.839047	1.04868	-1.02941
H	-6.90712	-2.75118	0.072932
H	-4.58993	-3.26304	-0.710773
H	0.071064	2.97527	-1.07278
H	0.059734	0.531213	-1.37481
C	-3.11545	2.26229	-0.144906
H	-4.05005	2.69379	0.20689
C	-5.47051	0.32362	0.291988
H	-5.65529	1.35967	0.57659
C	-7.87882	-0.207827	0.91816
C	-7.74219	0.358735	2.34989
C	-8.46676	0.877624	-0.011987
C	-8.85836	-1.39387	0.958115
H	-7.31832	-0.394818	3.03224
H	-7.08955	1.24468	2.38084
H	-8.72915	0.657781	2.73932
H	-8.56763	0.500558	-1.04196
H	-9.46499	1.18474	0.340588
H	-7.8332	1.77706	-0.043913
H	-9.83789	-1.05696	1.33166
H	-9.01631	-1.82739	-0.041775
H	-8.50494	-2.19305	1.62808
C	-2.01193	4.59214	-0.16514
C	-3.37332	5.10708	0.332481
C	-0.938851	4.95082	0.888627
C	-1.68087	5.29787	-1.50025
H	-4.17744	4.90019	-0.391098
H	-3.65182	4.65602	1.29771
H	-3.33002	6.19768	0.476832
H	0.068357	4.64183	0.570508
H	-0.916685	6.03984	1.05757
H	-1.15336	4.45853	1.85033
H	-1.66999	6.39146	-1.363
H	-0.694425	5.00126	-1.88747
H	-2.43142	5.05584	-2.26933
N	-3.92562	-1.32754	-0.525153
N	-1.91133	0.263168	-0.789387
C	1.26659	-2.27485	-0.870964
H	0.580676	-2.01179	-1.69947
H	1.45718	-3.3581	-0.966903
O	3.50462	-1.95366	-0.116805
C	4.73727	-1.39358	-0.067517
C	5.20292	-0.404636	-0.948233
C	5.59061	-1.85737	0.949488
C	6.49791	0.102138	-0.802336
H	4.56749	-0.015321	-1.7436
C	6.87438	-1.34259	1.0806
H	5.21856	-2.63411	1.62058
C	7.36317	-0.348051	0.207222
H	6.83044	0.889358	-1.48328
H	7.52491	-1.73765	1.86449
C	8.73621	0.199339	0.351195
C	9.51171	0.52423	-0.778737
C	9.30501	0.409761	1.62237
C	10.8018	1.04139	-0.64363
H	9.10614	0.344973	-1.77737
C	10.5965	0.92323	1.75858
H	8.71678	0.190077	2.51655
C	11.352	1.24286	0.626113
H	11.3855	1.27853	-1.53718
H	11.0119	1.08352	2.75714
H	12.3626	1.64547	0.73225
C	-0.724016	-2.73294	0.676262
H	-0.46304	-3.80215	0.818795
C	0.595325	-1.97835	0.473809
H	0.415289	-0.889893	0.546337
H	1.31826	-2.20811	1.27979
Ni	-2.02765	-1.69636	-0.841942
H	-1.42594	-3.32749	-0.441109
O	-2.1191	-3.6485	-1.4106
H	-1.5165	-3.91099	-2.12163
C	2.56992	-1.52586	-1.09434
H	2.96832	-1.71894	-2.10899
H	2.40368	-0.433785	-1.00282
C	-1.47966	-2.28707	1.93234
H	-1.7149	-1.20886	1.90368
H	-2.43813	-2.82193	2.03272
H	-0.900772	-2.46259	2.86078
2Ni-INT3A
Imaginary Frequency 0
0 2
C	-5.45276	-0.751053	-0.547832
C	-4.76719	-1.9776	-0.470224
C	-2.84257	-0.69672	0.302397
C	-4.80012	0.43176	-0.21072
C	-1.46288	-0.539366	0.792865
C	0.777543	-1.33058	1.33831
C	1.05784	-0.012146	1.74435
C	0.081418	0.970188	1.63865
H	-6.4906	-0.694752	-0.872308
H	-5.30603	1.39679	-0.282768
H	2.04094	0.278806	2.1095
H	0.301504	2.00644	1.90402
C	-0.520977	-1.56912	0.867731
H	-0.80259	-2.56759	0.532896
C	-3.43634	-1.91733	-0.034592
H	-2.85203	-2.83252	0.057617
Ni	-2.45817	2.11802	0.629545
C	-5.40472	-3.32895	-0.826659
C	-4.59652	-3.9868	-1.96839
C	-5.37983	-4.24441	0.418876
C	-6.86386	-3.17487	-1.28915
H	-4.59213	-3.34899	-2.86628
H	-3.55014	-4.16972	-1.67993
H	-5.04163	-4.95778	-2.23946
H	-5.94637	-3.795	1.2496
H	-5.83342	-5.22064	0.183135
H	-4.35423	-4.4306	0.772609
H	-7.28249	-4.16267	-1.53621
H	-7.49742	-2.7339	-0.503881
H	-6.94329	-2.54682	-2.19023
C	1.81651	-2.46006	1.356
C	1.31844	-3.60419	2.26681
C	1.99328	-2.98627	-0.087226
C	3.18202	-1.97663	1.87275
H	1.18724	-3.25355	3.30267
H	0.355481	-4.01416	1.92471
H	2.04854	-4.42975	2.27486
H	2.27716	-2.16632	-0.763831
H	2.78217	-3.75466	-0.121263
H	1.06796	-3.43867	-0.475866
H	3.9019	-2.80909	1.86146
H	3.59527	-1.17474	1.24492
H	3.11567	-1.60738	2.9082
N	-3.52691	0.473483	0.202571
N	-1.15303	0.735692	1.16016
C	-1.85867	4.64462	-0.896958
C	-0.434507	4.64659	-0.306801
H	-2.15512	5.69304	-1.11298
H	-1.84284	4.14835	-1.88795
C	0.388072	3.45757	-0.774393
H	0.114092	5.57004	-0.5573
H	-0.49725	4.60737	0.794239
H	-0.203395	2.52906	-0.685312
H	0.680172	3.57637	-1.8344
O	1.55599	3.36253	0.043359
C	2.49388	2.42665	-0.213343
C	2.41948	1.47111	-1.23998
C	3.61314	2.41952	0.639691
C	3.45858	0.551473	-1.41165
H	1.56019	1.43876	-1.90927
C	4.6343	1.49545	0.458565
H	3.64995	3.15579	1.44526
C	4.59078	0.53972	-0.579299
H	3.39181	-0.160577	-2.23771
H	5.47906	1.50102	1.1512
C	5.69523	-0.434768	-0.771398
C	5.44549	-1.74684	-1.2191
C	7.03197	-0.078138	-0.504756
C	6.48459	-2.66384	-1.38881
H	4.42015	-2.06352	-1.41283
C	8.07193	-0.994933	-0.671224
H	7.26333	0.940721	-0.185904
C	7.80466	-2.2943	-1.11352
H	6.25914	-3.67756	-1.73079
H	9.10043	-0.688067	-0.46327
H	8.61856	-3.01177	-1.2447
C	-2.90437	3.9687	0.005852
C	-4.2877	4.00604	-0.653154
H	-2.96376	4.59861	0.921824
H	-5.07593	3.66696	0.041429
H	-4.58274	5.02136	-0.999333
H	-4.33368	3.34928	-1.54159
2Ni-TS3B
Imaginary Frequency 1
0 2
C	-5.31799	-1.43274	1.76763
C	-5.15479	-0.041107	2.0646
C	-3.60718	0.0411	0.167834
C	-4.61562	-1.99748	0.724411
C	-2.75784	0.719184	-0.759463
C	-1.62136	2.68658	-1.68407
C	-1.07293	1.81779	-2.67478
C	-1.39978	0.475716	-2.66141
H	-5.98964	-2.06361	2.35032
H	-4.74158	-3.05744	0.497191
H	-0.396858	2.17659	-3.4481
H	-0.993367	-0.201941	-3.41395
C	-2.46149	2.10577	-0.748335
H	-2.91438	2.72009	0.03021
C	-4.29529	0.663761	1.24442
H	-4.12846	1.72688	1.40431
C	-5.91807	0.586267	3.23685
C	-5.60536	2.08302	3.4033
C	-7.43713	0.429346	2.99573
C	-5.52761	-0.140956	4.54429
H	-4.53555	2.25593	3.59969
H	-5.88944	2.6608	2.50988
H	-6.17014	2.49134	4.25601
H	-7.73083	-0.627341	2.90504
H	-8.00642	0.864488	3.83367
H	-7.74118	0.943194	2.07004
H	-6.07141	0.28979	5.40117
H	-5.76632	-1.21444	4.50267
H	-4.44777	-0.04382	4.73903
C	-1.31635	4.19312	-1.63107
C	-2.63278	4.98788	-1.78606
C	-0.664539	4.53572	-0.272182
C	-0.354133	4.62763	-2.75079
H	-3.11983	4.75738	-2.74683
H	-3.3476	4.75256	-0.982971
H	-2.43501	6.0722	-1.75265
H	0.272727	3.97379	-0.134145
H	-0.431373	5.61203	-0.217146
H	-1.32824	4.29371	0.571691
H	-0.159954	5.70927	-2.67747
H	0.615162	4.11018	-2.67878
H	-0.77533	4.43283	-3.74938
N	-3.76079	-1.31903	-0.070097
N	-2.21135	-0.091572	-1.74476
C	-0.416127	-3.52048	-0.873428
C	0.605507	-2.52458	-1.42698
H	0.06006	-4.5158	-0.767832
H	-0.73076	-3.21476	0.138947
C	1.84913	-2.41306	-0.563506
H	0.906115	-2.81511	-2.44801
H	0.140729	-1.53113	-1.50714
H	1.5781	-2.10137	0.464257
H	2.36563	-3.39032	-0.486052
O	2.70168	-1.45181	-1.16028
C	3.87696	-1.12796	-0.567094
C	4.35991	-1.70289	0.618644
C	4.64599	-0.142312	-1.21053
C	5.5904	-1.29084	1.13918
H	3.7958	-2.47688	1.13885
C	5.86743	0.254644	-0.680412
H	4.25082	0.304542	-2.12504
C	6.37247	-0.309314	0.510135
H	5.95932	-1.77003	2.0492
H	6.43435	1.03974	-1.1863
C	7.67901	0.117314	1.07307
C	7.86964	0.229886	2.46396
C	8.76728	0.421595	0.232488
C	9.09928	0.627109	2.99334
H	7.03413	0.02673	3.13813
C	9.99625	0.822562	0.760686
H	8.65507	0.318615	-0.849467
C	10.1695	0.926505	2.14442
H	9.21904	0.713233	4.07665
H	10.8274	1.04602	0.086457
H	11.1315	1.23907	2.5583
C	-2.91774	-3.90819	-1.24232
H	-3.69065	-4.35655	-1.87657
H	-3.04755	-4.04503	-0.165063
C	-1.63392	-3.68954	-1.75193
H	-1.40783	-4.01239	-2.77351
H	-2.09083	-2.12796	-2.87864
Ni	-2.68179	-1.93367	-1.58122
2Ni-INT3B
Imaginary Frequency 0
0 2
C	4.72121	3.48554	-0.085273
C	6.03625	2.98566	-0.030193
C	5.05015	0.757263	-0.024649
C	3.64574	2.6	-0.104846
C	5.08512	-0.713951	0.001112
C	6.21002	-2.87961	0.062554
C	4.92222	-3.45581	0.036629
C	3.79624	-2.64606	-0.00419
H	4.51607	4.55452	-0.112128
H	2.61162	2.95373	-0.144693
H	4.77948	-4.53549	0.047868
H	2.79282	-3.07946	-0.023518
C	6.25366	-1.47941	0.04435
H	7.21564	-0.966785	0.062805
C	6.17428	1.59137	-0.000511
H	7.16685	1.14355	0.042478
C	7.2822	3.88433	-0.002925
C	8.08266	3.60204	1.28889
C	8.15976	3.56944	-1.23589
C	6.91871	5.37909	-0.033014
H	7.47279	3.80636	2.18292
H	8.42073	2.55601	1.34373
H	8.97765	4.24365	1.3304
H	7.60669	3.75359	-2.17035
H	9.05811	4.20779	-1.2378
H	8.49607	2.5214	-1.24473
H	7.83732	5.98546	-0.00882
H	6.36855	5.64854	-0.948061
H	6.30759	5.6692	0.835897
C	7.50784	-3.69912	0.106921
C	8.3629	-3.36657	-1.13728
C	8.29602	-3.33637	1.38638
C	7.23348	-5.21304	0.117317
H	7.82211	-3.61423	-2.06423
H	8.63017	-2.2995	-1.1786
H	9.30125	-3.94462	-1.12253
H	7.70465	-3.55696	2.28892
H	9.23072	-3.9181	1.43754
H	8.56613	-2.26953	1.41355
H	8.18636	-5.7637	0.148121
H	6.64677	-5.5169	0.99834
H	6.69315	-5.5369	-0.785946
N	3.79695	1.27327	-0.07533
N	3.84828	-1.29868	-0.022824
C	-2.06122	0.371713	-0.088232
C	-3.2161	-0.631144	-0.039582
H	-2.14831	0.996413	-0.997445
H	-2.13983	1.07201	0.764944
C	-4.58052	0.034658	-0.057684
H	-3.15464	-1.32585	-0.895406
H	-3.14315	-1.25307	0.869669
H	-4.69096	0.716844	0.807691
H	-4.70322	0.643677	-0.974468
O	-5.57703	-0.978518	-0.009368
C	-6.88635	-0.639872	-0.001595
C	-7.37538	0.675898	-0.048958
C	-7.80473	-1.70427	0.058984
C	-8.75408	0.906871	-0.034153
H	-6.69491	1.52502	-0.10814
C	-9.17173	-1.45711	0.071053
H	-7.41072	-2.72152	0.106089
C	-9.684	-0.143299	0.025584
H	-9.11168	1.93756	-0.096909
H	-9.86158	-2.30138	0.14323
C	-11.146	0.116254	0.039096
C	-11.6833	1.21876	0.731906
C	-12.0414	-0.732445	-0.64082
C	-13.0579	1.46457	0.742058
H	-11.0148	1.87812	1.29066
C	-13.4165	-0.49003	-0.62782
H	-11.6504	-1.58071	-1.2078
C	-13.9329	0.610727	0.063043
H	-13.4493	2.32373	1.29357
H	-14.0887	-1.16076	-1.1698
H	-15.0091	0.801482	0.072565
C	0.507927	0.704558	-0.111576
H	0.397609	1.34129	-1.0171
H	0.402624	1.41451	0.738292
C	-0.670977	-0.279724	-0.066562
H	-0.605597	-0.986194	-0.916481
H	-0.598877	-0.912965	0.838685
Ni	2.31381	-0.10676	-0.081134
2Ni-TS4A
Imaginary Frequency 1
0 2
C	-2.62067	3.38624	-0.29553
C	-1.24542	3.26626	-0.630777
C	-1.673	0.887406	-1.00357
C	-3.43737	2.26949	-0.347346
C	-1.29519	-0.482408	-1.29778
C	0.312731	-2.26704	-1.73613
C	-0.791724	-3.16495	-1.68036
C	-2.06244	-2.68325	-1.44605
H	-3.05887	4.33911	-0.004346
H	-4.50316	2.33162	-0.106336
H	-0.651488	-4.23846	-1.81056
H	-2.92148	-3.35897	-1.39526
C	0.022953	-0.921922	-1.54633
H	0.821838	-0.184463	-1.54868
C	-0.801206	1.99388	-0.98586
H	0.243703	1.83692	-1.25334
C	-0.268789	4.45338	-0.603511
C	0.840301	4.17349	0.435536
C	0.367666	4.62889	-2.0007
C	-0.969463	5.76905	-0.221795
H	0.41392	4.01806	1.43898
H	1.42383	3.27746	0.179931
H	1.54172	5.02187	0.487924
H	-0.402551	4.83037	-2.76182
H	1.07499	5.47425	-1.99541
H	0.923811	3.73243	-2.31435
H	-0.239607	6.59349	-0.222902
H	-1.76623	6.02988	-0.935791
H	-1.41079	5.7206	0.785883
C	1.7351	-2.80328	-1.93759
C	2.75797	-1.66973	-2.11593
C	2.12708	-3.62237	-0.68479
C	1.78343	-3.70825	-3.1884
H	2.51827	-1.03894	-2.9871
H	2.80843	-1.032	-1.22345
H	3.76387	-2.08891	-2.27074
H	1.43639	-4.46396	-0.519884
H	3.14272	-4.03539	-0.800298
H	2.11599	-2.98884	0.215652
H	2.80715	-4.08542	-3.34304
H	1.12121	-4.58214	-3.09552
H	1.48377	-3.15093	-4.09026
N	-3.00047	1.04778	-0.695867
N	-2.33901	-1.37446	-1.25521
C	-3.72902	-0.334091	2.65307
C	-2.38828	-0.701386	3.31981
H	-4.51764	-0.240164	3.41811
H	-3.63116	0.665305	2.19551
C	-1.2142	-0.281684	2.44857
H	-2.28703	-0.222102	4.30779
H	-2.33042	-1.78942	3.49143
H	-1.3665	-0.583079	1.39729
H	-1.12359	0.8206	2.45762
O	-0.028997	-0.892726	2.94367
C	1.15866	-0.612641	2.36065
C	1.37041	0.429584	1.44398
C	2.24548	-1.42953	2.72045
C	2.64772	0.65038	0.924797
H	0.552185	1.08022	1.14075
C	3.50848	-1.20122	2.18621
H	2.06522	-2.24965	3.41823
C	3.74743	-0.150287	1.27564
H	2.79336	1.48791	0.238468
H	4.32519	-1.87212	2.46181
C	5.09845	0.093295	0.709413
C	5.26598	0.579542	-0.602495
C	6.25922	-0.154419	1.46855
C	6.53746	0.805871	-1.13322
H	4.38973	0.761479	-1.22761
C	7.53132	0.06796	0.937705
H	6.16348	-0.502628	2.49946
C	7.67842	0.549297	-0.36692
H	6.63682	1.17647	-2.15694
H	8.41427	-0.126876	1.55223
H	8.67399	0.724206	-0.782387
C	-4.15676	-1.36091	1.60965
C	-5.00389	-2.51002	2.11997
H	-3.28081	-1.74859	1.07313
H	-5.27444	-3.1997	1.30552
H	-4.46226	-3.09761	2.88773
H	-5.94008	-2.15491	2.58027
Ni	-4.0889	-0.6128	-0.721548
O	-5.86824	-0.471069	-1.02146
H	-6.18962	0.335814	-1.44906
H	-5.28786	-0.534984	0.51108
2Ni-TS4B
Imaginary Frequency 1
0 2
C	-5.72239	1.48697	-0.549834
C	-4.72871	2.49963	-0.521194
C	-3.18944	0.794339	0.315145
C	-5.3973	0.199837	-0.155614
C	-1.90903	0.303676	0.795441
C	0.453123	0.540894	1.39162
C	0.428154	-0.843275	1.71829
C	-0.74075	-1.56456	1.57678
H	-6.74051	1.69103	-0.87635
H	-6.13972	-0.603871	-0.175978
H	1.31715	-1.36207	2.07284
H	-0.772596	-2.6288	1.82446
C	-0.745624	1.08214	0.931873
H	-0.795663	2.1387	0.667932
C	-3.46198	2.11683	-0.083731
H	-2.65617	2.85002	-0.044824
C	-4.99936	3.95318	-0.9431
C	-4.72837	4.88945	0.256527
C	-4.06248	4.32913	-2.11351
C	-6.45381	4.1604	-1.40073
H	-5.38188	4.63816	1.10679
H	-3.68575	4.82078	0.602373
H	-4.91894	5.93816	-0.024605
H	-4.23251	3.67165	-2.98071
H	-4.24397	5.36905	-2.4308
H	-3.00147	4.247	-1.83271
H	-6.60611	5.21042	-1.69508
H	-6.70197	3.53266	-2.27077
H	-7.17103	3.93472	-0.596233
C	1.701	1.42329	1.55558
C	1.99865	2.15806	0.229332
C	1.43241	2.46296	2.66802
C	2.94094	0.597927	1.94146
H	2.159	1.4382	-0.585794
H	1.17916	2.83288	-0.061951
H	2.91173	2.76717	0.327347
H	1.21789	1.96635	3.62759
H	2.31285	3.1119	2.80674
H	0.573313	3.10694	2.42318
H	3.82067	1.25582	2.01417
H	2.81397	0.104839	2.91799
H	3.16852	-0.17169	1.19148
N	-4.17597	-0.156322	0.27205
N	-1.90054	-1.03621	1.12111
C	-1.40357	-3.24923	-1.50202
C	0.01594	-3.69199	-1.1472
H	-1.56635	-2.23966	-1.08989
H	-1.51359	-3.1448	-2.59673
C	1.05458	-2.64168	-1.50119
H	0.086142	-3.86412	-0.060448
H	0.271197	-4.65081	-1.63004
H	1.17577	-2.55037	-2.59765
H	0.735627	-1.65581	-1.11391
O	2.28736	-3.01098	-0.89386
C	3.30879	-2.12519	-0.868032
C	3.34817	-0.931733	-1.60653
C	4.39081	-2.44112	-0.026305
C	4.43857	-0.067375	-1.47435
H	2.52804	-0.657237	-2.26944
C	5.46514	-1.56834	0.096978
H	4.35465	-3.38063	0.52871
C	5.51082	-0.351616	-0.615122
H	4.42976	0.874657	-2.02747
H	6.29504	-1.83788	0.754385
C	6.63386	0.603337	-0.440525
C	7.15063	1.32967	-1.53052
C	7.20699	0.81872	0.827859
C	8.1987	2.23647	-1.35929
H	6.74023	1.16214	-2.52925
C	8.25733	1.7231	0.999337
H	6.80642	0.287082	1.69443
C	8.75855	2.43725	-0.093491
H	8.5879	2.78248	-2.22281
H	8.68091	1.8776	1.99532
H	9.58029	3.14531	0.04024
C	-3.88811	-3.49762	-0.921216
H	-3.99283	-2.75237	-1.7308
H	-4.67557	-4.24536	-1.13567
C	-2.50427	-4.17534	-0.966993
H	-2.22037	-4.51662	0.047702
H	-2.516	-5.09698	-1.5798
Ni	-3.56368	-1.97711	0.738179
H	-4.62845	-3.38805	0.316122
O	-5.02477	-3.176	1.44929
H	-5.91453	-2.79497	1.43279
2Ni-INT4A
Imaginary Frequency 0
0 2
C	-3.4516	0.354223	-0.000127
C	-2.84511	-0.921856	-6.6e-05
C	-0.696525	0.227275	-3.8e-05
C	-2.65546	1.49538	-0.000138
C	0.76271	0.334902	1e-05
C	3.02929	-0.582925	7.2e-05
C	3.48416	0.760157	8.5e-05
C	2.57799	1.80384	6.1e-05
H	-4.53367	0.473565	-0.000164
H	-3.05824	2.51343	-0.000178
H	4.54602	1.00236	0.000118
H	2.92202	2.84147	7.7e-05
C	1.64199	-0.753599	3.5e-05
H	1.21917	-1.75884	2.2e-05
C	-1.44622	-0.959909	-2.6e-05
H	-0.925228	-1.91755	2.4e-05
Ni	-0.097598	2.99637	-2.2e-05
C	-3.65009	-2.23245	-5e-05
C	-3.29213	-3.0489	-1.26271
C	-3.29209	-3.0489	1.2626
C	-5.16799	-1.98046	-2.8e-05
H	-3.53138	-2.48383	-2.17732
H	-2.22252	-3.30609	-1.29638
H	-3.86302	-3.99154	-1.28255
H	-3.53132	-2.48382	2.17722
H	-3.86298	-3.99153	1.28246
H	-2.22248	-3.30608	1.29624
H	-5.70414	-2.9422	-4.9e-05
H	-5.49004	-1.42141	0.892262
H	-5.49005	-1.42136	-0.892283
C	3.96676	-1.79919	0.000104
C	3.69959	-2.6513	1.26197
C	3.6997	-2.65128	-1.2618
C	5.44842	-1.38409	0.000171
H	3.87609	-2.06425	2.17706
H	2.66276	-3.01987	1.29477
H	4.36608	-3.52934	1.2831
H	3.87628	-2.06423	-2.17686
H	4.36619	-3.52932	-1.28288
H	2.66287	-3.01986	-1.29469
H	6.08826	-2.28035	0.000209
H	5.70688	-0.79261	-0.892167
H	5.70679	-0.792594	0.892522
N	-1.32194	1.4308	-9.6e-05
N	1.23244	1.63503	2.5e-05
O	-1.2684	4.36154	-9e-06
H	-0.93829	5.2689	-0.000167
2Ni-TS5A
Imaginary Frequency 1
0 2
C	-1.49066	-3.33323	-0.727224
C	-2.8859	-3.2488	-0.552625
C	-2.57301	-0.845563	-0.357295
C	-0.707397	-2.18392	-0.704298
C	-3.03028	0.55123	-0.185869
C	-4.71907	2.27858	0.132917
C	-3.65727	3.20609	0.08671
C	-2.35306	2.76763	-0.086092
H	-0.999464	-4.29517	-0.88181
H	0.379882	-2.19276	-0.835539
H	-3.83847	4.27722	0.187215
H	-1.51734	3.47116	-0.119504
C	-4.36642	0.931753	-0.009217
H	-5.12972	0.157208	0.014831
C	-3.41496	-1.96557	-0.367383
H	-4.48457	-1.8235	-0.231078
C	-3.75029	-4.51736	-0.572508
C	-3.28455	-5.46041	0.560394
C	-5.24353	-4.20883	-0.366952
C	-3.57957	-5.22129	-1.938
H	-2.23191	-5.75758	0.441229
H	-3.38893	-4.97636	1.5443
H	-3.89293	-6.37915	0.563988
H	-5.64079	-3.55778	-1.16153
H	-5.82197	-5.14511	-0.3884
H	-5.43276	-3.72634	0.604858
H	-4.18905	-6.13868	-1.97134
H	-3.90168	-4.56551	-2.76233
H	-2.53395	-5.50822	-2.12452
C	-6.16382	2.75608	0.330555
C	-6.54213	3.7145	-0.821913
C	-7.16414	1.5877	0.341248
C	-6.26724	3.50225	1.68061
H	-5.88669	4.59778	-0.854809
H	-6.47269	3.20623	-1.79662
H	-7.5766	4.07209	-0.694761
H	-6.96019	0.882021	1.16173
H	-8.18514	1.97328	0.484078
H	-7.152	1.02961	-0.608157
H	-7.29779	3.85812	1.84052
H	-5.99959	2.8394	2.51854
H	-5.60268	4.37859	1.71863
N	-1.23734	-0.966256	-0.518878
N	-2.02812	1.46827	-0.221038
Si	3.04852	0.010985	-0.161755
C	2.59625	0.225506	1.67276
C	1.44999	-0.386671	2.21031
C	3.39067	0.998208	2.53697
C	1.11082	-0.242532	3.55805
H	0.799376	-0.970151	1.5526
C	3.04724	1.1663	3.88395
H	4.29579	1.48202	2.15762
C	1.90842	0.541078	4.40021
H	0.217384	-0.735677	3.95266
H	3.67425	1.78415	4.53331
H	1.6419	0.664871	5.45363
C	4.78341	-0.88068	-0.019798
C	5.60778	-0.994299	-1.16063
C	5.22563	-1.5321	1.14843
C	6.80775	-1.71178	-1.13899
H	5.31055	-0.496258	-2.08955
C	6.42816	-2.24917	1.18355
H	4.62111	-1.47739	2.05798
C	7.22452	-2.34167	0.038807
H	7.42353	-1.77495	-2.04123
H	6.74418	-2.73734	2.11041
H	8.16501	-2.89951	0.063365
C	3.57247	1.58997	-1.10711
C	4.81757	2.19187	-0.834975
C	2.76303	2.19945	-2.08268
C	5.22555	3.35912	-1.48994
H	5.49209	1.73734	-0.104224
C	3.17537	3.34693	-2.76576
H	1.77664	1.7715	-2.28331
C	4.40775	3.93667	-2.46528
H	6.19024	3.81232	-1.24421
H	2.5282	3.78927	-3.52904
H	4.72891	4.84179	-2.98869
Ni	-0.229722	0.75888	-0.405493
H	1.35464	0.759643	-0.433066
O	2.29431	-1.29017	-0.994956
H	2.95528	-1.98553	-1.12595
5Fe-INT2A
Imaginary Frequency 0
1 5
Fe	0.041206	0.030493	0.64887
O	1.91477	0.25187	-0.140518
C	2.98317	0.446264	0.470582
N	4.17052	0.579686	-0.1185
H	2.99513	0.519921	1.57513
O	-1.19322	1.4181	-0.225731
C	-1.85744	2.25147	0.4232
N	-2.63167	3.18328	-0.126261
H	-1.82854	2.25594	1.53031
O	-0.702101	-1.68245	-0.197549
C	-1.14035	-2.6531	0.452072
N	-1.57795	-3.78367	-0.09529
H	-1.18348	-2.61881	1.55821
C	-2.7648	3.30262	-1.57489
H	-2.15332	2.5335	-2.06007
H	-3.81951	3.17391	-1.86597
H	-2.43019	4.30041	-1.90075
C	-3.38309	4.12877	0.690067
H	-3.08159	5.16142	0.451917
H	-4.46276	4.02707	0.494935
H	-3.19724	3.9434	1.75676
C	5.38402	0.806258	0.655912
H	6.10867	-0.004388	0.476791
H	5.85067	1.76106	0.364478
H	5.15059	0.840253	1.72884
C	4.31093	0.506067	-1.56885
H	3.32726	0.334184	-2.02031
H	4.73345	1.44805	-1.95373
H	4.98983	-0.318582	-1.8391
C	-2.08107	-4.88189	0.72074
H	-2.03227	-4.61892	1.78621
H	-3.12779	-5.10357	0.457567
H	-1.47934	-5.7892	0.551436
C	-1.57511	-3.97713	-1.54213
H	-1.16791	-3.08276	-2.027
H	-0.957263	-4.85163	-1.80129
H	-2.60227	-4.15505	-1.89856
H	0.157158	0.119902	2.29409
3Fe-INT2A
Imaginary Frequency 0
1 3
Fe	-0.025749	-0.985626	-0.002893
O	-1.93648	-0.569266	0.025225
C	-2.83219	-1.44493	0.103781
N	-4.13083	-1.1839	0.021972
H	-2.55902	-2.50276	0.245867
O	1.86974	-1.38052	-0.170876
C	2.84016	-0.714282	0.236772
N	4.1075	-1.09031	0.07712
H	2.69237	0.245971	0.763331
O	0.44621	1.01954	-0.029993
C	-0.367855	1.95845	0.059604
N	-0.044732	3.24601	-0.049818
H	-1.43905	1.75318	0.237125
C	4.44621	-2.33907	-0.599926
H	3.52355	-2.86022	-0.879203
H	5.04025	-2.12791	-1.50362
H	5.04177	-2.97716	0.072007
C	5.21158	-0.281137	0.572823
H	5.80665	-0.851879	1.30398
H	5.87296	0.014608	-0.257735
H	4.82978	0.625947	1.06132
C	-5.12479	-2.24399	0.162264
H	-5.78371	-2.03412	1.0198
H	-5.74189	-2.30868	-0.747747
H	-4.62878	-3.21003	0.32494
C	-4.63448	0.168703	-0.188375
H	-3.79979	0.836562	-0.428008
H	-5.35216	0.16911	-1.02308
H	-5.14862	0.530115	0.71714
C	-1.04365	4.29715	0.095176
H	-2.0315	3.85735	0.28876
H	-0.782014	4.96039	0.935385
H	-1.09835	4.90313	-0.823453
C	1.32783	3.6672	-0.306314
H	1.94878	2.78332	-0.490167
H	1.35694	4.32404	-1.18978
H	1.72372	4.22466	0.558262
H	-0.298679	-2.49862	0.135497
1Fe-INT2A
Imaginary Frequency 0
1 1
Fe	-0.000857	-0.758762	-0.218911
O	1.918	-0.956332	-0.449215
C	2.78334	-1.07867	0.440247
N	4.07702	-1.29129	0.196491
H	2.50088	-1.01682	1.50616
O	-0.000526	1.13283	-0.541418
C	0.002107	2.00655	0.345484
N	0.00334	3.31823	0.098771
H	0.003517	1.71798	1.41162
O	-1.9198	-0.955465	-0.448942
C	-2.78533	-1.07616	0.440537
N	-4.0792	-1.28774	0.196867
H	-2.50292	-1.01361	1.50643
C	0.001748	3.83456	-1.26535
H	-0.000519	2.99664	-1.97154
H	-0.891959	4.45752	-1.43175
H	0.89651	4.4552	-1.43472
C	0.006215	4.29494	1.17832
H	0.900214	4.93661	1.11383
H	-0.886453	4.93874	1.11667
H	0.007152	3.78716	2.15258
C	5.03955	-1.44504	1.27867
H	5.51813	-2.4366	1.22798
H	5.82565	-0.676157	1.20423
H	4.53874	-1.34564	2.25139
C	4.58679	-1.39908	-1.16612
H	3.7653	-1.24491	-1.8747
H	5.36701	-0.63991	-1.33623
H	5.02798	-2.39612	-1.32664
C	-5.04196	-1.43961	1.27911
H	-4.54117	-1.33956	2.25177
H	-5.82744	-0.670181	1.20378
H	-5.52131	-2.43084	1.22942
C	-4.58897	-1.39621	-1.16569
H	-3.76722	-1.24375	-1.87434
H	-5.03139	-2.39286	-1.32528
H	-5.36823	-0.636229	-1.33661
H	-0.000726	-0.829136	1.30807
5Fe-TS3A
Imaginary Frequency 1
1 5
Fe	1.98189	0.814546	-0.566163
O	1.36098	-0.926904	-1.48558
C	0.234395	-1.31761	-1.84375
N	-0.022433	-2.55801	-2.26149
H	-0.630396	-0.632138	-1.82587
O	3.91189	0.014511	-0.56481
C	4.98657	0.64019	-0.58033
N	6.18283	0.084485	-0.388653
H	4.99883	1.73323	-0.757751
O	0.019177	1.50954	-1.03468
C	-0.372826	2.67451	-1.23025
N	-1.63836	3.07233	-1.11388
H	0.344413	3.4693	-1.51436
C	6.32174	-1.34488	-0.134113
H	5.34227	-1.82675	-0.231372
H	7.02323	-1.7867	-0.859304
H	6.71391	-1.51324	0.882007
C	7.40445	0.878084	-0.407112
H	7.92519	0.799924	0.56098
H	8.08316	0.519317	-1.19769
H	7.16908	1.93425	-0.596894
C	-1.35931	-2.95931	-2.67352
H	-1.34935	-3.31456	-3.71652
H	-1.73072	-3.77467	-2.0316
H	-2.04985	-2.10921	-2.5952
C	1.02275	-3.57374	-2.30471
H	1.97247	-3.12595	-1.99015
H	0.766184	-4.40739	-1.63063
H	1.12253	-3.96946	-3.32804
C	-2.03547	4.44588	-1.39343
H	-1.16209	5.0432	-1.68917
H	-2.77466	4.47116	-2.21029
H	-2.49091	4.90031	-0.498986
C	-2.68888	2.14245	-0.711241
H	-2.24251	1.19115	-0.404224
H	-3.25057	2.55752	0.139179
H	-3.39404	1.97051	-1.53957
C	2.72753	0.496421	2.53506
C	2.81393	-1.04046	2.39755
H	2.35162	0.72137	3.5489
H	3.75354	0.903005	2.50064
C	1.51023	-1.70261	1.97691
H	3.55451	-1.3101	1.62633
H	3.16646	-1.46801	3.35051
H	1.31281	-1.46042	0.921392
H	1.57441	-2.80282	2.0655
O	0.43972	-1.2075	2.77771
C	-0.793681	-1.11434	2.23086
C	-1.23592	-1.88667	1.14387
C	-1.6685	-0.168852	2.79316
C	-2.51573	-1.68463	0.620064
H	-0.596903	-2.66206	0.72032
C	-2.9385	0.019886	2.26013
H	-1.31446	0.422736	3.63959
C	-3.39112	-0.721048	1.14798
H	-2.85475	-2.31936	-0.201209
H	-3.58345	0.787066	2.69487
C	-4.72241	-0.467423	0.541839
C	-4.91019	-0.548319	-0.852445
C	-5.83217	-0.11828	1.33529
C	-6.15444	-0.289627	-1.43152
H	-4.0625	-0.796936	-1.49618
C	-7.07641	0.143257	0.757696
H	-5.72637	-0.077927	2.42174
C	-7.24424	0.060102	-0.628147
H	-6.27332	-0.35607	-2.51613
H	-7.92431	0.402612	1.39651
H	-8.21878	0.262358	-1.07867
C	1.85377	1.24099	1.54068
C	2.26536	2.45162	0.915416
H	0.773368	1.12393	1.69244
H	2.63253	2.38451	-0.662222
H	1.53905	3.25738	0.767316
H	3.26715	2.83837	1.13548
3Fe-TS3A
Imaginary Frequency 1
1 3
Fe	3.60375	-0.069348	-1.04524
O	3.23805	-0.555247	0.980344
C	3.34204	-1.55599	1.71032
N	2.42785	-1.93545	2.60287
H	4.23091	-2.21562	1.6599
O	1.56699	0.303568	-1.55837
C	0.737939	0.859748	-0.822686
N	-0.485752	1.23577	-1.20388
H	0.977244	1.07416	0.236426
O	3.57789	1.83371	-0.338068
C	4.30988	2.26706	0.564477
N	4.35146	3.5459	0.950362
H	4.98621	1.59259	1.12332
C	-0.938992	1.05631	-2.57752
H	-0.149593	0.566173	-3.15865
H	-1.84985	0.438639	-2.58703
H	-1.16986	2.0351	-3.02885
C	-1.42586	1.85262	-0.278248
H	-1.67155	2.87643	-0.605345
H	-2.35363	1.2628	-0.229768
H	-0.990531	1.89476	0.729373
C	2.57643	-3.1606	3.37763
H	2.53688	-2.94126	4.45637
H	1.76358	-3.86342	3.13293
H	3.53775	-3.64112	3.14957
C	1.17291	-1.2027	2.74653
H	1.30546	-0.184738	2.36214
H	0.373314	-1.69842	2.17233
H	0.894736	-1.1598	3.80964
C	5.22777	3.9917	2.02362
H	5.79611	3.1429	2.42824
H	5.93979	4.74597	1.65074
H	4.63963	4.44375	2.83916
C	3.53164	4.5583	0.295878
H	2.96303	4.09243	-0.517068
H	2.83724	5.01319	1.02135
H	4.17386	5.35261	-0.117243
C	2.14895	-2.58104	-1.89583
C	1.22016	-2.62327	-0.675277
H	2.21598	-3.58306	-2.3593
H	1.72516	-1.90973	-2.65842
C	-0.259423	-2.57442	-1.01422
H	1.43781	-3.49783	-0.038458
H	1.41316	-1.73168	-0.07058
H	-0.429887	-1.77085	-1.75146
H	-0.633069	-3.51834	-1.4512
O	-0.959153	-2.27519	0.192281
C	-2.1891	-1.69612	0.135304
C	-2.96704	-1.60095	-1.02837
C	-2.68489	-1.15575	1.33329
C	-4.19952	-0.941078	-0.988908
H	-2.63607	-2.0559	-1.96217
C	-3.91594	-0.507596	1.35791
H	-2.08148	-1.243	2.23915
C	-4.70005	-0.370445	0.193691
H	-4.79999	-0.897499	-1.90038
H	-4.26699	-0.072043	2.29606
C	-6.00266	0.342909	0.217971
C	-6.3992	1.15837	-0.858908
C	-6.87427	0.222689	1.31673
C	-7.62374	1.82907	-0.839045
H	-5.73099	1.28603	-1.71438
C	-8.09854	0.893993	1.33741
H	-6.60361	-0.427175	2.1524
C	-8.47875	1.70007	0.259886
H	-7.90924	2.46128	-1.68362
H	-8.76473	0.777848	2.19592
H	-9.43765	2.22358	0.275558
C	3.5431	-2.09401	-1.55922
C	4.36259	-1.41948	-2.473
H	4.04709	-2.65752	-0.758762
H	5.45088	-1.52453	-2.42273
H	3.98748	-1.18327	-3.47555
H	4.61012	0.425029	-2.0749
5Fe-INT3A
Imaginary Frequency 0
1 5
Fe	2.1314	0.112322	0.325474
O	1.88322	1.54548	-1.18473
C	1.67257	2.761	-1.02604
N	1.78021	3.67348	-1.99189
H	1.36509	3.15702	-0.040338
O	0.727842	-1.47238	0.434725
C	-0.155953	-1.64925	1.29268
N	-1.27913	-2.33651	1.09314
H	-0.056348	-1.22032	2.30775
O	3.20604	-1.04913	-1.10219
C	3.28486	-2.28459	-1.04575
N	4.14452	-3.02245	-1.75761
H	2.61935	-2.86418	-0.376712
C	-1.58916	-2.92222	-0.205305
H	-0.802549	-2.65166	-0.91843
H	-1.65326	-4.01933	-0.121639
H	-2.55593	-2.53514	-0.562273
C	-2.27815	-2.48823	2.141
H	-3.23037	-2.0419	1.81498
H	-2.44135	-3.55458	2.36547
H	-1.94806	-1.97733	3.05537
C	1.50905	5.08218	-1.74283
H	2.40392	5.68872	-1.95701
H	0.687367	5.43447	-2.38733
H	1.22321	5.23402	-0.692914
C	2.17682	3.29901	-3.34456
H	2.35734	2.21852	-3.38057
H	1.38015	3.5652	-4.05791
H	3.09577	3.83641	-3.62873
C	4.18762	-4.47115	-1.63792
H	3.4359	-4.81462	-0.913797
H	3.98322	-4.94613	-2.61175
H	5.18215	-4.80044	-1.29447
C	5.09027	-2.4016	-2.67606
H	4.95226	-1.31451	-2.65282
H	6.12282	-2.64713	-2.37878
H	4.92364	-2.77248	-3.70065
C	2.64879	0.844809	3.21889
C	1.86713	2.16199	3.05078
H	3.38809	0.980912	4.03431
H	1.95565	0.067242	3.59926
C	0.393964	2.01144	2.71206
H	1.88682	2.73352	3.99426
H	2.35982	2.80483	2.29974
H	-0.079007	1.33541	3.44687
H	-0.128537	2.98339	2.76403
O	0.206975	1.47176	1.39041
C	-1.07889	1.22074	0.967606
C	-2.20313	1.27987	1.80262
C	-1.23998	0.829955	-0.370946
C	-3.45528	0.899865	1.30819
H	-2.12827	1.61706	2.83527
C	-2.49039	0.44661	-0.842352
H	-0.366868	0.780977	-1.02043
C	-3.62944	0.454194	-0.011882
H	-4.32002	0.968359	1.97177
H	-2.57847	0.101637	-1.87493
C	-4.94967	-0.010489	-0.508395
C	-5.82309	-0.729966	0.330144
C	-5.35951	0.244462	-1.83099
C	-7.0603	-1.17943	-0.136084
H	-5.52572	-0.954362	1.35778
C	-6.59678	-0.203862	-2.29736
H	-4.71497	0.825835	-2.49458
C	-7.4521	-0.918521	-1.45263
H	-7.71995	-1.73978	0.531032
H	-6.89976	0.015209	-3.3242
H	-8.42073	-1.26779	-1.81785
C	3.35354	0.338145	1.95616
C	4.05631	-1.00025	2.20825
H	4.12118	1.08909	1.67393
H	4.66099	-1.31046	1.34028
H	4.73632	-0.973275	3.08363
H	3.32611	-1.80861	2.40313
3Fe-INT3A
Imaginary Frequency 0
1 3
Fe	-2.87462	-0.262282	0.430749
O	-4.76616	-0.076943	-0.053459
C	-5.54104	-0.750149	-0.763688
N	-6.86736	-0.651223	-0.712865
H	-5.1514	-1.48752	-1.48654
O	-1.08979	-0.259351	1.25545
C	-0.112247	0.426273	0.887042
N	1.07588	0.408027	1.48323
H	-0.189633	1.09964	0.016479
O	-2.60134	1.79421	0.161242
C	-3.48045	2.63623	-0.089075
N	-3.25504	3.94273	-0.238626
H	-4.5367	2.32703	-0.201671
C	1.33535	-0.438641	2.6421
H	0.454639	-1.05774	2.84624
H	2.20433	-1.08102	2.43337
H	1.55804	0.184781	3.52329
C	2.17037	1.26182	1.0337
H	2.41138	2.00824	1.80843
H	3.06373	0.654488	0.830685
H	1.89075	1.77865	0.106693
C	-7.72314	-1.42823	-1.60179
H	-8.38958	-2.07992	-1.0146
H	-8.34338	-0.757354	-2.21773
H	-7.1128	-2.05427	-2.26666
C	-7.52719	0.235325	0.239021
H	-6.78422	0.640144	0.935828
H	-8.0289	1.06194	-0.290662
H	-8.286	-0.328311	0.803625
C	-4.33241	4.87247	-0.549199
H	-5.28741	4.33488	-0.626006
H	-4.41961	5.63714	0.239567
H	-4.13598	5.38157	-1.50678
C	-1.91515	4.50265	-0.108495
H	-1.22146	3.71269	0.20012
H	-1.5842	4.92795	-1.07
H	-1.91637	5.30388	0.647405
C	-1.6226	-2.96363	0.299768
C	-0.736668	-2.52435	-0.875579
H	-1.75992	-4.06297	0.278541
H	-1.09845	-2.74944	1.2468
C	0.751175	-2.64335	-0.577712
H	-0.991086	-3.06939	-1.79937
H	-0.924325	-1.46032	-1.09343
H	0.937098	-2.32599	0.46395
H	1.11861	-3.68189	-0.674685
O	1.45407	-1.78079	-1.46418
C	2.71938	-1.40044	-1.1604
C	3.49825	-1.96386	-0.136685
C	3.25681	-0.351943	-1.92706
C	4.77479	-1.45488	0.126663
H	3.13306	-2.81123	0.443695
C	4.52786	0.141261	-1.65403
H	2.64315	0.0711	-2.7252
C	5.31689	-0.388877	-0.610917
H	5.37434	-1.92334	0.910506
H	4.91128	0.975707	-2.24562
C	6.66691	0.153076	-0.3103
C	7.12486	0.259429	1.01686
C	7.52572	0.573725	-1.34351
C	8.3946	0.76606	1.3012
H	6.46974	-0.039333	1.83915
C	8.79481	1.08243	-1.05974
H	7.2073	0.474734	-2.38398
C	9.23545	1.18071	0.263714
H	8.72695	0.843888	2.33953
H	9.44832	1.39333	-1.87873
H	10.2296	1.57635	0.485264
C	-2.97754	-2.25935	0.35025
C	-3.7895	-2.68723	1.57588
H	-3.54116	-2.52304	-0.570915
H	-4.7845	-2.21315	1.60944
H	-3.94616	-3.7827	1.61178
H	-3.26904	-2.41287	2.50997
1Fe-INT3A
Imaginary Frequency 0
1 1
Fe	-2.55175	-0.249067	0.04732
O	-3.88261	-1.41881	0.929977
C	-5.07853	-1.16829	1.15678
N	-5.91279	-2.00974	1.77366
H	-5.52137	-0.204868	0.84702
O	-3.60225	1.34274	0.518652
C	-3.57948	2.39351	-0.149352
N	-4.19804	3.5215	0.20625
H	-3.02664	2.44002	-1.10414
O	-0.938179	0.86597	-0.232096
C	-0.189122	1.23404	-1.15679
N	1.04743	1.70017	-0.985807
H	-0.520912	1.18154	-2.20977
C	-4.94958	3.61331	1.45214
H	-4.8271	2.68333	2.01881
H	-4.57707	4.4584	2.05268
H	-6.01893	3.77967	1.24166
[truncated: 873 more rows]
